# Supplementary material for: Advances in laboratory detection of acute kidney injury
Source: Pract Lab Med. 2022 Jun 2;31:e00283. doi: 10.1016/j.plabm.2022.e00283 (PMC9168173; doi:10.1016/j.plabm.2022.e00283)
Supplement: Multimedia component 1 [file mmc1.zip]

Archive with 4 entries (4 files):
- coi_disclosure CR.docx
- coi_disclosure FH.docx
- coi_disclosure KK.docx
- coi_disclosure TR.docx
